# Supplementary material for: A Retrospective Analysis of Dabrafenib and/or Dabrafenib Plus Trametinib Combination in Patients with Metastatic Melanoma to Characterize Patients with Long-Term Benefit in the Individual Patient Program (DESCRIBE III)
Source: Cancers (Basel). 2021 May 18;13(10):2466. doi: 10.3390/cancers13102466 (PMC8158680; doi:10.3390/cancers13102466)
Supplement: Supplementary file 1 [file cancers-13-02466-s001.zip]

Archive with 1 entries (1 files):
- cancers-1158901 supplementary.pdf
